# Supplementary material for: Ezetimibe inhibits triple-negative breast cancer proliferation and promotes cell cycle arrest by targeting the PDGFR/AKT pathway
Source: Heliyon. 2023 Oct 29;9(11):e21343. doi: 10.1016/j.heliyon.2023.e21343 (PMC10651468; doi:10.1016/j.heliyon.2023.e21343)
Supplement: Multimedia component 1 [file mmc1.xlsx]

## Sheet: PDGFR-DEG
Supplementary Table S1. The gene expression profiles of Ezetimibe-treated and untreated MDA-MB-231 cells using transcriptome sequencing. Differential gene expression profiles were obtained based on a fold change greater than 2 for upregulated genes and less than 0.6 for downregulated genes, with Fragments per Kilobase Million (FPKM) values greater than 1 and P-values less than 0.05 as criteria.
GeneName	C1	C2	C3	E1	E2	E3	FC	logFC	P.Vaule	P	COL
AC099677.1	2.74045	2.54865	5.36937	5.88478	8.56062	8.05931	2.11144	1.07823	0.0322349	1.49167	UP
CYP1A1	15.4275	15.8247	17.9516	37.4759	34.1577	40.0326	2.26946	1.18235	0.000372217	3.4292	UP
CYP1B1	33.6618	37.3408	36.2384	81.6338	68.6728	83.8687	2.18364	1.12673	0.000959094	3.01814	UP
DMBT1	1.19553	1.38119	1.16393	2.62218	2.58314	2.80253	2.14076	1.09813	0.000119321	3.92328	UP
SERPINB2	4.66839	5.41692	5.72742	12.721	9.98739	12.6599	2.23669	1.16137	0.00240366	2.61913	UP
AC018904.1	1.76966	2.67443	1.6253	4.64461	3.42741	4.01169	1.99092	0.993437	0.0140503	1.85232	UP
AL391988.1	1.23523	1.32828	2.07985	2.87355	2.16083	2.83801	1.69541	0.761633	0.0383585	1.41614	UP
AREG	6.36577	5.95406	5.91551	9.65125	8.5814	9.52091	1.52197	0.605936	0.000979692	3.00891	UP
CHAC1	2.56335	2.54648	1.59803	3.58625	3.23207	3.56935	1.54858	0.630949	0.0224361	1.64905	UP
DCUN1D2-AS	1.12502	1.64415	1.41702	2.3008	2.24917	2.04814	1.57616	0.656415	0.00889819	2.0507	UP
EFNA4	2.75293	2.64854	2.09243	3.44275	3.84313	4.09453	1.51863	0.602766	0.00975248	2.01088	UP
EPHX1	11.9512	11.7817	11.146	19.5273	19.3536	21.9083	1.74286	0.801458	0.000552347	3.25779	UP
FTH1P8	1.16629	1.08466	1.25681	1.78095	1.98193	1.71495	1.56163	0.643055	0.00224697	2.6484	UP
FUCA1	8.49279	7.62602	7.48797	12.8289	12.3244	13.0335	1.61763	0.693878	0.000212151	3.67335	UP
HSD3BP5	1.4828	1.32977	1.5045	2.27437	1.79985	2.43992	1.50893	0.593525	0.021387	1.66985	UP
HTRA1	8.57518	9.02693	6.90608	17.7489	13.4626	15.7293	1.91531	0.937578	0.00585987	2.23211	UP
IL1R1	1.35417	1.26726	1.13591	2.05169	1.75974	2.21523	1.60397	0.681647	0.00685458	2.16402	UP
LPCAT1	23.1057	21.6516	23.368	40.5972	37.0305	42.0971	1.75742	0.81346	0.00041896	3.37783	UP
MROH6	3.30472	3.2252	3.15753	4.85429	3.94239	5.85258	1.51219	0.596639	0.0403583	1.39407	UP
MT-RNR2	914.13	931.793	914.099	1323.83	1263.1	1622.45	1.52512	0.608927	0.0122125	1.9132	UP
MTX1P1	4.64985	6.12071	5.88676	9.7631	8.36652	10.2384	1.70304	0.76811	0.00571656	2.24287	UP
PAQR6	4.59621	4.52597	3.8044	7.03729	6.19144	7.44511	1.59933	0.677466	0.0044794	2.34878	UP
SECTM1	3.36078	2.93727	3.09405	5.77735	5.32256	6.27152	1.84958	0.887197	0.000900965	3.04529	UP
SELENBP1	2.0701	2.51392	2.09502	3.24926	3.43744	3.73995	1.5611	0.642565	0.00352929	2.45231	UP
SLC37A2	24.7185	22.9797	21.8189	37.8248	31.0862	36.8404	1.52123	0.605237	0.00594659	2.22573	UP
SLC9A3-AS1	1.15659	1.34779	1.06479	1.6491	1.82475	2.1583	1.578	0.658099	0.0158516	1.79993	UP
SMIM14	1.30223	1.26086	1.05729	2.14517	1.79211	1.96731	1.63093	0.705697	0.00388907	2.41015	UP
SNORD14A	4.61133	4.90125	5.16285	8.80202	9.21913	7.74933	1.75603	0.812316	0.00135827	2.86701	UP
TM7SF2	2.55058	2.47022	2.53314	4.76776	4.06177	4.13843	1.71672	0.779653	0.0013104	2.8826	UP
TMEM50B	2.06715	2.18294	2.23413	3.15659	3.27951	3.4645	1.52688	0.610584	0.000369319	3.4326	UP
TXNIP	18.5713	17.2407	15.7957	32.8285	27.1932	31.1094	1.76585	0.820359	0.00205557	2.68707	UP
AC073111.1	3.42556	2.38936	2.79655	1.08977	1.71212	1.25927	0.4716	-1.08437	0.0128063	1.89258	Down
AC245041.1	15.6763	16.5365	14.7174	5.81829	6.38419	6.11847	0.390387	-1.35702	6.5e-05	4.1868	Down
EDN1	3.6564	4.71682	4.10197	2.16695	2.32859	1.58983	0.487798	-1.03565	0.00499931	2.30109	Down
FLJ22447	7.52449	7.5022	6.13174	3.81708	3.56881	2.79099	0.480985	-1.05594	0.00273158	2.56359	Down
IL7R	16.2728	16.5783	16.591	7.57177	9.74018	6.83661	0.488421	-1.0338	0.00065663	3.18268	Down
KISS1	49.9702	51.8986	49.2019	21.5457	26.9617	23.125	0.474165	-1.07654	0.000123464	3.90846	Down
LINC02407	4.34256	4.08505	3.56961	1.52441	2.44487	2.05509	0.502147	-0.993817	0.00473677	2.32452	Down
NDUFAF8	19.1692	19.6508	22.791	10.0206	6.79375	5.93637	0.369264	-1.43728	0.00153626	2.81354	Down
PDF	5.69448	5.92181	6.49146	2.8656	3.57062	1.62392	0.445121	-1.16773	0.00556804	2.2543	Down
RAB5IF	11.0684	9.21396	10.1228	8.16275	2.90144	2.31421	0.440004	-1.18441	0.0426759	1.36982	Down
RNU1-59P	2.22027	3.44146	2.53761	1.0595	1.10971	1.45101	0.441526	-1.17943	0.0167498	1.77599	Down
TAGLN	4.19341	4.07071	3.92816	1.92804	2.27948	1.80033	0.492759	-1.02105	0.000222208	3.65324	Down
TGFB2	25.848	27.2751	28.2293	13.573	15.6471	12.424	0.511897	-0.966075	0.000347663	3.45884	Down
TGFB2-AS1	19.1573	19.7183	19.7164	7.49831	9.68257	8.86234	0.444484	-1.1698	8.2e-05	4.08609	Down
AC006452.1	2.76839	2.31443	2.91401	1.2789	1.7075	1.34248	0.541324	-0.885437	0.00552687	2.25752	Down
AC245041.2	9.28248	10.3955	9.04598	4.54551	6.48553	4.40684	0.537456	-0.895782	0.00496184	2.30436	Down
ADAMTS6	3.56871	3.53369	3.55093	2.01017	2.38522	1.99613	0.599955	-0.737073	0.000372902	3.4284	Down
AL109614.1	6.15211	5.85459	4.62531	2.86748	2.86035	3.08555	0.529905	-0.916195	0.00529811	2.27588	Down
ANKRD1	91.1478	92.0931	90.9845	45.7358	53.4141	45.5219	0.527565	-0.922578	7.92e-05	4.10139	Down
CLIC3	13.9045	9.56826	10.4282	5.54146	7.07688	6.34091	0.559253	-0.838427	0.0235154	1.62865	Down
IFIT3	33.8793	41.1169	39.641	23.0153	23.8789	20.9464	0.591786	-0.756854	0.00277299	2.55705	Down
IGFBP1	9.93683	10.0845	9.52145	4.81103	5.8003	5.72371	0.552927	-0.854838	0.000255861	3.592	Down
INAFM1	5.20658	3.68716	5.24102	2.50735	3.1514	2.62222	0.585858	-0.771377	0.0237582	1.62419	Down
KRT7	42.0203	43.4789	45.197	23.9588	22.942	21.479	0.523196	-0.934577	5.84e-05	4.23324	Down
LINC01638	9.53009	9.32054	9.93849	5.22253	6.57631	5.30399	0.594073	-0.751288	0.00119864	2.92131	Down
LRRC15	3.82492	4.11098	4.17222	2.09974	2.40101	2.29523	0.561274	-0.833222	0.000217024	3.66349	Down
OASL	4.53398	5.0251	5.17643	2.73296	2.99877	2.89067	0.585144	-0.773136	0.000616559	3.21003	Down
PDGFRB	2.98183	2.94499	2.83064	1.62733	1.84718	1.75383	0.597017	-0.744156	0.000114346	3.94178	Down
PGM5P2	4.45064	3.99835	4.21177	2.74507	2.05801	2.07758	0.543464	-0.879745	0.00179239	2.74657	Down
RCSD1	2.4847	2.87631	2.52658	1.5609	1.63487	1.32578	0.573249	-0.802766	0.0019434	2.71144	Down
SH3RF3-AS1	1.90606	2.60684	2.08695	1.07007	1.15814	1.31893	0.537458	-0.895775	0.0102059	1.99115	Down
SIX2	2.33808	2.50314	2.0508	1.45303	1.16859	1.33256	0.573733	-0.801547	0.00326894	2.48559	Down
TGFBR3L	3.44025	3.82465	3.8351	2.22663	2.17404	1.7056	0.550114	-0.862197	0.00138314	2.85913	Down
UCP2	25.0012	24.8704	25.327	12.3016	15.4578	11.7096	0.524863	-0.929987	0.000526762	3.27839	Down
